# Supplementary material for: Circulating Short-Chain Fatty Acid Levels in Chronic Kidney Disease: A Systematic Review and Meta-Analysis
Source: Nutrients. 2026 Apr 30;18(9):1440. doi: 10.3390/nu18091440 (PMC13164688; doi:10.3390/nu18091440)
Supplement: Supplementary file 1 [file nutrients-18-01440-s001.zip]

Archive with 1 entries (1 files):
- nutrients-4213217-supplementary.pdf
